# Supplementary material for: A Systematic Review Illustrates the Expanding Clinical and Molecular Landscape of Helsmoortel-Van der Aa Syndrome
Source: Brain Sci. 2025 Dec 19;16(1):4. doi: 10.3390/brainsci16010004 (PMC12839243; doi:10.3390/brainsci16010004)
Supplement: Supplementary file 1 [file brainsci-16-00004-s001.zip]

Archive with 1 entries (1 files):
- brainsci-3990984-supplementary.xlsm
