# Supplementary material for: A Systematic Review Illustrates the Expanding Clinical and Molecular Landscape of Helsmoortel-Van der Aa Syndrome
Source: Brain Sci. 2025 Dec 19;16(1):4. doi: 10.3390/brainsci16010004 (PMC12839243; doi:10.3390/brainsci16010004)
Supplement: Supplementary file 1 [file brainsci-16-00004-s001.zip › brainsci-3990984-supplementary.xlsm]

## Sheet: Blad1
Reference	Number of cases	Country	Study type	Sex	Age (years)
Pescosolido et al. 2014	1	USA	case report	F	6
Krajewska‐Walasek et al. 2016	1	Poland	case report	F	1.5
Gozes et al. 2017	1	USA	case report	F	11
Li et al. 2017	1	Canada	case report	M	12
Takenouchi et al. 2017	1	Japan	case report	M	2.4
Alkhunaizi et al. 2018	1	Canada (case from Peru/China)	case report	M	5.8
Gale et al. 2018	1	USA	case report	M	3.9
Pascolini et al. 2018	1	Italy	case report	F	3.9
Levine et al. 2019	1	France	case report	M	18
Kozhanova et al. 2020	1	Russia	case report	F	2
Shillington et al. 2020	1	USA	case report	F	1.6
Petruzzi et al. 2021	1	Italy	case report	M	9
Szabó et al. 2022	2	Hungary	case report	2 F	7; 5
Chen et al. 2023	1	China	case report	F	4
Georget et al. 2023	1	France	case report	F	3
Gozes & Shazman 2023	1	Israel	case report	M	1.3
Al-Enezi et al. 2024	1	Saudi-Arabia	case report	F	13
D'Incal et al. 2024 (1)	1	Belgium (case from the Netherlands)	case report	F	5
D'Incal et al. 2024 (2)	1	Belgium (case from Croatia)	case report	M	6
Sarli et al. 2024	12	USA	case series	4 M; 8 F	ND
Ge et al. 2024	15	China	case series	9 M; 6 F	range 1-7
Pascolini et al. 2024	15	Italy	case series	6 M ; 9 F	range 8-26
Holec et al. 2025	1	Czech Republic	case report	M	3.2
Scaccini et al. 2025	1	Italy	case report	F	13
Benvenuto et al. 2025	1	Italy	case report	F	24
D'Incal et al. 2025	1	Belgium (case from USA)	case report	M	15
Asegaonkar et al. 2023	1	India	prenatal case report	ND	foetus
Rosenblum et al. 2023	1	Belgium	prenatal case report	F	0.10
Arnett et al. 2018	11	USA	cohort study	8 M; 3 F	range 4-14
Mollinedo et al. 2019	1	Spain	research article	F	11
Levine et al. 2022	4	Israel	cohort study	3 M; 1 F	range 6.6-27
Gozes et al. 2024	1	Belgium	research article	M	8
Levine et al. 2024	7	Israel	cohort study	6 M; 1 F	ND
Neuhaus et al. 2024	13	USA	cohort study	ND	age 3.9-15.6

## Sheet: Overview ALL papers
Reference	Year	Number of cases	Country
Pescosolido MF, Schwede M, Johnson Harrison A, et alExpansion of the clinical phenotype associated with mutations in activity-dependent neuroprotective proteinJournal of Medical Genetics 2014;51:587-589.	2014	1	USA
Krajewska‐Walasek e.a., 2016, Additional Data on the Clinical Phenotype of Helsmoortel—Van der Aa Syndrome Associated With a Novel Truncating Mutation in ADNP Gene	2016	1	Poland
Gozes I, Patterson MC, Van Dijck A, Kooy RF, Peeden JN, Eichenberger JA, Zawacki-Downing A, Bedrosian-Sermone S. The Eight and a Half Year Journey of Undiagnosed AD: Gene Sequencing and Funding of Advanced Genetic Testing Has Led to Hope and New Beginnings. Front Endocrinol (Lausanne). 2017 May 19;8:107. doi: 10.3389/fendo.2017.00107. PMID: 28579975; PMCID: PMC5437153.	2017	1	USA
Li C, Wang Y, Szybowska M. Novel features of Helsmoortel-Van der Aa/ADNP syndrome in a boy with a known pathogenic mutation in the ADNP gene detected by exome sequencing. Am J Med Genet A. 2017 Jul;173(7):1994-1995. doi: 10.1002/ajmg.a.38201. Epub 2017 May 5. PMID: 28475273.	2017	1	Canada
Takenouchi T, Miwa T, Sakamoto Y, Sakaguchi Y, Uehara T, Takahashi T, and Kosaki K. Further evidence that a blepharophimosis syndrome phenotype is associated with a specific class of mutation in the ADNP gene. Am J Med Genet Part A. 2017; 173A: 1631–1634.	2017	1	Japan
Alkhunaizi E, Walkiewicz MA, Chitayat D. Mutation in the ADNP gene associated with Noonan syndrome features. Clin Dysmorphol. 2018 Apr;27(2):53-57. doi: 10.1097/MCD.0000000000000215. PMID: 29424797.	2018	1	Canada
Gale MJ, Titus HE, Harman GA, et al. Longitudinal ophthalmic findings in a child with Helsmoortel-Van der Aa Syndrome. Am J Ophthalmol Case Rep. 2018;10:244-248. Published 2018 Mar 13. doi:10.1016/j.ajoc.2018.03.015	2018	1	USA
Pascolini G, Agolini E, Majore S, Novelli A, Grammatico P, Digilio MC. Helsmoortel-Van der Aa Syndrome as emerging clinical diagnosis in intellectually disabled children with autistic traits and ocular involvement. Eur J Paediatr Neurol. 2018 May;22(3):552-557. doi: 10.1016/j.ejpn.2018.01.024. Epub 2018 Feb 3. PMID: 29475819.	2018	1	Italy
Levine J, Cohen D, Herman C, Verloes A, Guinchat V, Diaz L, Cravero C, Mandel A, Gozes I. Developmental Phenotype of the Rare Case of DJ Caused by a Unique ADNP Gene De Novo Mutation. J Mol Neurosci. 2019 Jul;68(3):321-330. doi: 10.1007/s12031-019-01333-9. PMID: 31127536.	2019	1	France
Kozhanova T.V., Zhilina S.S., Mescheryakova T.I., Luk`yanova E.G., Osipova K.V., Ayvazyan S.O., Prityko A.G. Helsmoortel-van der Aa syndrome syndrome in a patient with epilepsy, developmental delay, intellectual disability, and autism spectrum disorder. Epilepsy and paroxysmal conditions. 2020;12(1):59-66. (In Russ.)	2020	1	Russia
Shillington A, Pedapati E, Hopkin R, Suhrie K. Early behavioral and developmental interventions in ADNP-syndrome: A case report of SWI/SNF-related neurodevelopmental syndrome. Mol Genet Genomic Med. 2020; 8:e1230.	2020	1	USA
Petruzzi M, Stella A, Capra V, Contaldo M, Della Vella F. Oro-Dental Manifestations in a Pediatric Patient Affected by Helsmoortel-Van der Aa Syndrome. Int J Environ Res Public Health. 2021 Aug 25;18(17):8957. doi: 10.3390/ijerph18178957. PMID: 34501546; PMCID: PMC8430785.	2021	1	Italy
Szabó TM, Balogh I, Ujfalusi A, Szűcs Z, Madar L, Koczok K, Bessenyei B, Csürke I, Szakszon K. Helsmoortel–Van der Aa Syndrome—Cardiothoracic and Ectodermal Manifestations in Two Patients as Further Support of a Previous Observation on Phenotypic Overlap with RASopathies. Genes. 2022; 13(12):2367. https://doi.org/10.3390/genes13122367	2022	2	Hungary
Chen LJ, You ZM, Chen WH, et al. Helsmoortel-van der Aa syndrome in a Chinese pediatric patient due to ADNP nonsense mutation: A case report. Front Pediatr. 2023;11:1122513. Published 2023 Mar 30. doi:10.3389/fped.2023.1122513	2023	1	China
Georget, M., Lejeune, E., Buratti, J. et al. Loss of function of ADNP by an intragenic inversion. Eur J Hum Genet 31, 967–970 (2023). https://doi.org/10.1038/s41431-023-01323-x	2023	1	France
Gozes I, Shazman S. A novel davunetide (NAPVSIPQQ to NAPVSIPQE) point mutation in activity-dependent neuroprotective protein (ADNP) causes a mild developmental syndrome. Eur J Neurosci. 2023 Jul;58(2):2641-2652. doi: 10.1111/ejn.15920. Epub 2023 Feb 9. PMID: 36669790.	2023	1	Israel
Al-Enezi E, Alghamdi M, Al-Enezi K, AlBalwi M, Davies W, Eyaid W. Helsmoortel-Van der Aa syndrome in a 13-year-old girl with autistic spectrum disorder, dysmorphism, a right solitary kidney, and polycystic ovaries: a case report. J Med Case Rep. 2024 Sep 5;18(1):422. doi: 10.1186/s13256-024-04746-2. Erratum in: J Med Case Rep. 2024 Oct 17;18(1):505. doi: 10.1186/s13256-024-04838-z. PMID: 39232847…	2024	1	Saudi-Arabia
D'Incal CP, Annear DJ, Elinck E, van der Smagt JJ, Alders M, Dingemans AJM, Mateiu L, de Vries BBA, Vanden Berghe W, Kooy RF. Loss-of-function of activity-dependent neuroprotective protein (ADNP) by a splice-acceptor site mutation causes Helsmoortel-Van der Aa syndrome. Eur J Hum Genet. 2024 Jun;32(6):630-638. doi: 10.1038/s41431-024-01556-4. Epub 2024 Feb 29. PMID: 38424297; PMCID: PMC11153555.	2024	1	Belgium (case originally from NL)
D'Incal C, Van Dijck A, Ibrahim J, De Man K, Bastini L, Konings A, Elinck E, Theys C, Gozes I, Marusic Z, Anicic M, Vukovic J, Van der Aa N, Mateiu L, Vanden Berghe W, Kooy RF. ADNP dysregulates methylation and mitochondrial gene expression in the cerebellum of a Helsmoortel-Van der Aa syndrome autopsy case. Acta Neuropathol Commun. 2024 Apr 18;12(1):62. doi: 10.1186/s40478-024-01743-w. Erratum i…	2024	1	Belgium (case from Croatia)
Sarli, C., van der Laan, L., Reilly, J., Trajkova, S., Carli, D., Brusco, A., Levy, M. A., Relator, R., Kerkhof, J., McConkey, H., Tedder, M. L., Skinner, C., Alders, M., Henneman, P., Hennekam, R. C. M., Ciaccio, C., D'Arrigo, S., Vitobello, A., Faivre, L., … Brunetti-Pierri, N. (2024). Blepharophimosis with intellectual disability and Helsmoortel-Van Der Aa Syndrome share episignature and pheno…	2024	12	USA
Ge C, Tian Y, Hu C, Mei L, Li D, Dong P, Zhang Y, Li H, Sun D, Peng W, Xu X, Jiang Y, Xu Q. Clinical impact and in vitro characterization of ADNP variants in pediatric patients. Mol Autism. 2024 Jan 22;15(1):5. doi: 10.1186/s13229-024-00584-7. PMID: 38254177; PMCID: PMC10804707.	2024	15	China
Pascolini G, Di Zenzo G, Panebianco A, Didona B, Gozes I. Extended phenotypic characterization of a novel Helsmoortel-van der Aa syndrome case series. Am J Med Genet A. 2024;194(5):e63539. doi:10.1002/ajmg.a.63539	2024	15	Italy
Holec M, Gozes I. Editorial: A Child with ADNP Syndrome: A Case Study of Symptoms, Diagnostic Process and Innovative Behavioral Intervention Modes. J Mol Neurosci. 2025 Apr 24;75(2):53. doi: 10.1007/s12031-025-02344-5. PMID: 40272624.	2025	1	Czech Republic
Scaccini S, Cesaroni CA, Caraffi SG, Rizzi S, Rosato S, Peluso F, Spagnoli C, Cavalli A, Brugnoli C, Scandolo G, Pantani A, Ivanovski I, Garavelli L, Frattini D, Fusco C. Axonal motor polyneuropathy in a 13 years old Girl with a de Novo variant in ADNP. Neurogenetics. 2025 Feb 24;26(1):32. doi: 10.1007/s10048-025-00815-w. PMID: 39992398.	2025	1	Italy
Benvenuto, M., M. C. D. Giacomo, A. Piepoli, et al. 2025. “ The De Novo p.(Ser802Phe) Variant Causes Helsmoortel-Van der Aa/ADNP Syndrome in a 24-Year-Old Woman and Is Predicted to Perturb ADNP-DNA Affinity.” American Journal of Medical Genetics Part A e64264. https://doi.org/10.1002/ajmg.a.64264.	2025	1	Italy
D'Incal Twins (to be published)	2025	1	Belgium (case from USA)
Asegaonkar, P., Kotecha, U., Dongre, M., Mistri, M., & Sharda, S. (2023). Expanding the spectrum of ADNP-related disorder-Antenatally diagnosed congenital diaphragmatic hernia and a novel de novo mutation in ADNP gene. American Journal of Medical Genetics Part A, 191A: 275–279.	2023	1	India
Rosenblum J, Van der Veeken L, Aertsen M, Meuwissen M, Jansen AC. Abnormal fetal ultrasound leading to the diagnosis of ADNP syndrome. Eur J Med Genet. 2023 Nov;66(11):104855. doi: 10.1016/j.ejmg.2023.104855. Epub 2023 Sep 25. PMID: 37758165.	2023	1	Belgium
Arnett, A.B., Rhoads, C.L., Hoekzema, K., Turner, T.N., Gerdts, J., Wallace, A.S., Bedrosian-Sermone, S., Eichler, E.E. and Bernier, R.A. (2018), The autism spectrum phenotype in ADNP syndrome. Autism Research, 11: 1300-1310. https://doi.org/10.1002/aur.1980	2018	11	USA
Mollinedo, P., Kapitansky, O., Gonzalez-Lamuño, D. et al. Cellular and animal models of skin alterations in the autism-related ADNP syndrome. Sci Rep 9, 736 (2019). https://doi.org/10.1038/s41598-018-36859-2	2019	1	Spain
Levine, J., Hakim, F., Kooy, R.F. et al. Vineland Adaptive Behavior Scale in a Cohort of Four ADNP Syndrome Patients Implicates Age-Dependent Developmental Delays with Increased Impact of Activities of Daily Living. J Mol Neurosci 72, 1531–1546 (2022). https://doi.org/10.1007/s12031-022-02048-0	2022	4	Israel
Gozes I, Shazman S, Giladi E, Levine J. Protective inherited mutations in activity-dependent neuroprotective protein (ADNP): the good, the bad, and the ugly. Genomic Psychiatry. 2024;1(2):49–55. doi: 10.61373/gp024r.0079	2024	1	Israel
Levine J, Lobyntseva A, Shazman S, Hakim F, Gozes I. Longitudinal Genotype-Phenotype (Vineland Questionnaire) Characterization of 15 ADNP Syndrome Cases Highlights Mutated Protein Length and Structural Characteristics Correlation with Communicative Abilities Accentuated in Males. J Mol Neurosci. 2024;74(1):15. Published 2024 Jan 29. doi:10.1007/s12031-024-02189-4	2024	7	Israel
Neuhaus, E., Rea, H., Jones, E. et al. Shared and divergent mental health characteristics of ADNP-, CHD8- and DYRK1A-related neurodevelopmental conditions. J Neurodevelop Disord 16, 15 (2024). https://doi.org/10.1186/s11689-024-09532-1	2024	13	USA

## Sheet: Pescosolido 2014
Paper	Year	number of cases																																						CASE1
Pescosolido MF, Schwede M, Johnson Harrison A, et alExpansion of the clinical phenotype associated with mutations in activity-dependent neuroprotective proteinJournal of Medical Genetics 2014;51:587-589.	2014	1																																						13
																																								F
																																								Italy
																																								c.2157C>A
																																								p.Tyr719*
																																								-
																																								-
Kolom1	Kolom2		CASE1	notes																																				2950
Demographics	Age	yrs	6																																					51
	Sex		F																																					33
	Country		USA
Mutation	codon mutation		c.2157C>G
	protein mutation		p.Tyr719*
Pre- and Perinatal Observations and Congenital Abnormalities	Consanguinity		-																																					+
	Premature		-
	Birth weight
	Birth height
	Head circumference at birth
	submucous cleft palate
	Renal anomalies	narrow ureters
		bilateral vesicoureteral reflux
	congenital heart disease
Facial appearance	prominent forehead		+
	high anterior hairline
	wide, depressed nasal bridge
	short nose
	full, upturned nasal tip
	downslanted palpebral fissures
	prominent eyelashes
	ear malformations	small
		dysplastic																																						+
		low-set																																						+
		posteriorly rotated																																						+
	long philtrum																																							8
	thin upperlip																																							+
	everted lower lip																																							33
	pointed chin																																							+
	widely spaced teeth																																							60
Development and neurology	ID		+
	DD		+
	motor delay		+
		age at sitting
		walking independently																																						+
		age at walking independently
	speech delay		+
		age at first words
		no speech																																						+
	loss of skills
	bladder training delay
	seizures	absence, social, reduced awareness, cont spike and waves during slow-wave sleep																																						+
	hypotonia		+
	hypertonia
Autistic Features, Behavior, and Sleep	ASD incl autistic features		+																																					+
	ADHD/ADD		+																																					+
	temper-tantrums/aggression
	OCD
	mood disorder		+
	self-injurous behavior
	insensitivity to pain
	sensory processing disorder
	sleeps problems		+
Feeding and gastrointestinal problems	feeding problems		+
	GERD		+
	constipation		+																																					+
	oral movement problems		+
	lack of satiation
	problems swallowing liquids
	aspiration difficulties
	frequent vomiting
	gastrostomy tube
	obesity
Cerebral imaging	atypical white matter lesions		-
	wide ventricles/ventriculomegaly		-
	delayed myealination		-
	cortical dysplasia		-
	cortical atrophy		-
	perinatal hypoxic ischemic encephalopathy		-
	hydrocephalus		-
	hippocampal hypoplasticity		-
Visual problems	hypermetropia/hyperopia		+
	strabismus		+	consecutive exotropia
	myopia
	astigmatism		+
	CVI		+
	ectropion
	coloboma																																							+
	congenital cataracts
	nystagmus
	ptosis
Cardiovascular system	atrial septal defect		-
	patent ductus foramen		-
	patent foramen ovale		-
	mitral valve prolapse		-
	ventricular septal defect		-
	tetralogy of Fallot		-
	unspecified		-
Urogenital system	cryptorchidism
	small genitalia
	renal anomalies
Hand- and feet abnormalities	finger abnormalities	prominent distal phalanges
		prominent interphalangeal joints
		polydactyly
		interdigital webbing
		2–3 syndactyly
		small fifth finger or absent distal phalanx of fifth finger
		tapering fingers
		brachydactyly
		broad fingers
		fetal fingertip pads
		clinodactyly
	sandal gap
	pes planus
	single palmar crease
	toe abnormalities	broad halluces
		2-3 toe syndactyly
		brachydactyly
	nail abnormalities	thin, small, hypoplastic
growth and endocrine system	short stature
	hormone deficiency	thyroid hormone problem
		GH deficiency
	early puberty
musculoskeletal system	joint hypermobility
	pectus excavatum
	pectus carinatum
	abnormal skull shape	metopic craniosynostosis/trigonocephaly
		plagiocephaly
		brachycephaly
	narrow thorax with breast hypoplasia																																							+
ENT	narrow hearing canal																																							+
	frequent otitis media																																							+
	hearing tubes																																							+
	hearing loss																																							+
	obstructive sleep apnea syndrome																																							+
Other	widely spaced nipples																																							+
	early teeth																																							+
	umbilical/inguinal hernia																																							+
	frequent infections
NEW	slightly tented lips		+
	cyanotic episodes due to breath holding		+
	amblyopia		+

## Sheet: Krajewska-Walasek 2016
Paper	Year	number of cases																																						CASE1
Krajewska‐Walasek e.a., 2016, Additional Data on the Clinical Phenotype of Helsmoortel—Van der Aa Syndrome Associated With a Novel Truncating Mutation in ADNP Gene	2016	1																																						24
																																								F
																																								Italy
																																								c.2405C>T
																																								p.(Ser802Phe)
																																								-
																																								-
Kolom1	Kolom2	Kolom3	CASE	Kolom4																																				3100
Demographics	Age	yrs	1.5																																					na
	Sex		F																																					na
	Country		Poland
Mutation	codon mutation		c.2188C>T
	protein mutation		p.Arg730*
Pre- and Perinatal Observations and Congenital Abnormalities	Consanguinity
	Premature		-
	Birth weight (gr)		2700
	Birth height (cm)		50																																					+
	Head circumference at birth (cm)		36																																					+
	submucous cleft palate		+																																					+
	Renal anomalies	narrow ureters
		bilateral vesicoureteral reflux	+
	congenital heart disease
Facial appearance	prominent forehead		+
	high anterior hairline
	wide, depressed nasal bridge		+
	short nose		+
	full, upturned nasal tip																																							+
	downslanted palpebral fissures																																							+
	prominent eyelashes
	ear malformations	small
		dysplastic																																						+
		low-set																																						+
		posteriorly rotated																																						+
	long philtrum		+
	thin upperlip		+																																					+
	everted lower lip																																							17
	pointed chin																																							+
	widely spaced teeth																																							36
Development and neurology	ID																																							-
	DD		+
	motor delay		+
		age at sitting (mo)																																						+
		walking independently
		age at walking independently (mo)
	speech delay
		age at first words (mo)
		no speech																																						+
	loss of skills
	bladder training delay
	seizures	absence, social, reduced awareness, cont spike and waves during slow-wave sleep																																						+
	hypotonia		+
	hypertonia
Autistic Features, Behavior, and Sleep	ASD incl autistic features																																							+
	ADHD/ADD			hyperactivity
	temper-tantrums/aggression
	OCD		+
	mood disorder
	self-injurous behavior																																							+
	insensitivity to pain
	sensory processing disorder
	sleep problems
Feeding and gastrointestinal problems	feeding problems
	GERD		+																																					+
	constipation																																							-
	oral movement problems																																							-
	lack of satiation																																							-
	problems swallowing liquids																																							-
	aspiration difficulties																																							-
	frequent vomiting																																							-
	gastrostomy tube																																							-
	obesity																																							-
Cerebral imaging	atypical white matter lesions
	wide ventricles/ventriculomegaly
	delayed myelination
	cortical dysplasia
	cortical atrophy
	perinatal hypoxic ischemic encephalopathy
	hydrocephalus
	hippocampal hypoplasticity
Visual problems	hypermetropia/hyperopia		+
	strabismus		+
	myopia																																							-
	astigmatism																																							-
	CVI																																							-
	ectropion																																							-
	coloboma																																							-
	congenital cataracts																																							-
	nystagmus																																							-
	ptosis		+
Cardiovascular system	atrial septal defect
	patent ductus foramen
	patent foramen ovale		+
	mitral valve prolapse
	ventricular septal defect
	tetralogy of Fallot
	unspecified
Urogenital system	cryptorchidism
	small genitalia
	renal anomalies
Hand- and feet abnormalities	finger abnormalities	prominent distal phalanges
		prominent interphalangeal joints
		polydactyly
		interdigital webbing
		2–3 syndactyly
		small fifth finger or absent distal phalanx of fifth finger
		tapering fingers
		brachydactyly
		broad fingers
		fetal fingertip pads
		clinodactyly
	sandal gap
	pes planus
	single palmar crease
	toe abnormalities	broad halluces
		2-3 toe syndactyly
		brachydactyly
	nail abnormalities	thin, small, hypoplastic
growth and endocrine system	short stature
	hormone deficiency	thyroid hormone problem	+	hypothyroidism
		GH deficiency
	early puberty
musculoskeletal system	joint hypermobility
	pectus excavatum
	pectus carinatum
	abnormal skull shape	metopic craniosynostosis/trigonocephaly
		plagiocephaly
		brachycephaly
	narrow thorax with breast hypoplasia
ENT	narrow hearing canal
	frequent otitis media																																							+
	hearing tubes																																							+
	hearing loss																																							+
	obstructive sleep apnea syndrome																																							+
Other	widely spaced nipples
	early teething
	umbilical/inguinal hernia
	frequent infections
NEW	valvular pulmonary stenosis		+
	blepharophimosis		+
	hypertelorism		+
	small mouth		+

## Sheet: Gozes 2017
Paper	Year	number of cases
Gozes I, Patterson MC, Van Dijck A, Kooy RF, Peeden JN, Eichenberger JA, Zawacki-Downing A, Bedrosian-Sermone S. The Eight and a Half Year Journey of Undiagnosed AD: Gene Sequencing and Funding of Advanced Genetic Testing Has Led to Hope and New Beginnings. Front Endocrinol (Lausanne). 2017 May 19;8:107. doi: 10.3389/fendo.2017.00107. PMID: 28579975; PMCID: PMC5437153.	2017	1
Kolom1	Kolom2	Kolom3	CASE	Kolom4
Demographics	Age	yrs	11
	Sex		F
	Country		USA
Mutation	codon mutation		c.2157C>G
	protein mutation		p.Tyr719*
Pre- and Perinatal Observations and Congenital Abnormalities	Consanguinity		-
	Premature		-
	Birth weight (gr)		3475
	Birth height (cm)		50
	Head circumference at birth (cm)		34
	submucous cleft palate
	Renal anomalies	narrow ureters
		bilateral vesicoureteral reflux
	congenital heart disease		+
Facial appearance	prominent forehead		+
	high anterior hairline		+
	wide, depressed nasal bridge		+
	short nose
	full, upturned nasal tip
	downslanted palpebral fissures
	prominent eyelashes		+
	ear malformations	small
		dysplastic
		low-set	+
		posteriorly rotated	+
	long philtrum
	thin upperlip		+
	everted lower lip
	pointed chin
	widely spaced teeth
Development and neurology	ID		+	severe
	DD		+
	motor delay		+
		age at sitting (mo)
		walking independently
		age at walking independently (mo)	42
	speech delay		+
		age at first words (mo)
		no speech	+
	loss of skills
	bladder training delay		+
	seizures	absence, social, reduced awareness, cont spike and waves during slow-wave sleep	-
	hypotonia		+
	hypertonia
Autistic Features, Behavior, and Sleep	ASD incl autistic features		+
	ADHD/ADD		-
	temper-tantrums/aggression		+
	OCD		-
	mood disorder
	self-injurous behavior
	insensitivity to pain		+
	sensory processing disorder		+
	sleep problems		+
Feeding and gastrointestinal problems	feeding problems		+
	GERD		+
	constipation		+
	oral movement problems		+
	lack of satiation		+
	problems swallowing liquids		+
	aspiration difficulties		+
	frequent vomiting
	gastrostomy tube
	obesity		+
Cerebral imaging	atypical white matter lesions		+
	wide ventricles/ventriculomegaly
	delayed myelination
	cortical dysplasia
	cortical atrophy		+
	perinatal hypoxic ischemic encephalopathy		+	static encephalopathy
	hydrocephalus
	hippocampal hypoplasticity
Visual problems	hypermetropia/hyperopia		+
	strabismus		+
	myopia
	astigmatism		+
	CVI		+
	ectropion
	coloboma
	congenital cataracts
	nystagmus
	ptosis		-
Cardiovascular system	atrial septal defect		-
	patent ductus foramen		-
	patent foramen ovale		-
	mitral valve prolapse		-
	ventricular septal defect		-
	tetralogy of Fallot		-
	unspecified		-
Urogenital system	cryptorchidism
	small genitalia
	renal anomalies
Hand- and feet abnormalities	finger abnormalities	prominent distal phalanges
		prominent interphalangeal joints
		polydactyly
		interdigital webbing
		2–3 syndactyly
		small fifth finger or absent distal phalanx of fifth finger
		tapering fingers
		brachydactyly	+
		broad fingers	+
		fetal fingertip pads	+
		clinodactyly	+
	sandal gap
	pes planus		+
	single palmar crease
	toe abnormalities	broad halluces
		2-3 toe syndactyly
		brachydactyly	+
	nail abnormalities	thin, small, hypoplastic
growth and endocrine system	short stature		+
	hormone deficiency	thyroid hormone problem
		GH deficiency	+
	early puberty
musculoskeletal system	joint hypermobility
	pectus excavatum
	pectus carinatum
	abnormal skull shape	metopic craniosynostosis/trigonocephaly
		plagiocephaly	+
		brachycephaly
	narrow thorax with breast hypoplasia
ENT	narrow hearing canal
	frequent otitis media
	hearing tubes
	hearing loss
	obstructive sleep apnea syndrome
Other	widely spaced nipples
	early teething		-
	umbilical/inguinal hernia
	frequent infections		+
NEW	short distal phalanges		+
	facial palsy		+

## Sheet: Li 2017
Paper	Year	number of cases
Li C, Wang Y, Szybowska M. Novel features of Helsmoortel-Van der Aa/ADNP syndrome in a boy with a known pathogenic mutation in the ADNP gene detected by exome sequencing. Am J Med Genet A. 2017 Jul;173(7):1994-1995. doi: 10.1002/ajmg.a.38201. Epub 2017 May 5. PMID: 28475273.	2017	1
Kolom1	Kolom2	Kolom3	CASE	Kolom4
Demographics	Age	yrs	12
	Sex		M
	Country		Canada
Mutation	codon mutation		c.2491-2494delTTAA
	protein mutation		p.Leu831Ile*82	p.Lys831Ile*81 (wrong mutation described in publication)
Pre- and Perinatal Observations and Congenital Abnormalities	Consanguinity
	Premature		-
	Birth weight (gr)		2780
	Birth height (cm)		nk
	Head circumference at birth (cm)		nk
	submucous cleft palate
	Renal anomalies	narrow ureters
		bilateral vesicoureteral reflux
	congenital heart disease
Facial appearance	prominent forehead		+
	high anterior hairline
	wide, depressed nasal bridge		+
	short nose		+
	full, upturned nasal tip
	downslanted palpebral fissures
	prominent eyelashes		+
	ear malformations	small
		dysplastic	+
		low-set
		posteriorly rotated
	long philtrum		+
	thin upperlip		+
	everted lower lip		+
	pointed chin
	widely spaced teeth
Development and neurology	ID
	DD		+
	motor delay		+
		age at sitting (mo)	11
		walking independently	+
		age at walking independently (mo)	24
	speech delay		+
		age at first words (mo)	24
		no speech
	loss of skills
	bladder training delay		+
	seizures	absence, social, reduced awareness, cont spike and waves during slow-wave sleep	-
	hypotonia		+
	hypertonia
Autistic Features, Behavior, and Sleep	ASD incl autistic features		-
	ADHD/ADD		+	ADD
	temper-tantrums/aggression
	OCD
	mood disorder
	self-injurous behavior
	insensitivity to pain
	sensory processing disorder
	sleep problems
Feeding and gastrointestinal problems	feeding problems
	GERD
	constipation		+
	oral movement problems
	lack of satiation
	problems swallowing liquids
	aspiration difficulties
	frequent vomiting
	gastrostomy tube
	obesity		+
Cerebral imaging	atypical white matter lesions
	wide ventricles/ventriculomegaly		+
	delayed myelination
	cortical dysplasia
	cortical atrophy
	perinatal hypoxic ischemic encephalopathy
	hydrocephalus
	hippocampal hypoplasticity
Visual problems	hypermetropia/hyperopia		+	right
	strabismus		+	strabismus
	myopia		+	left
	astigmatism
	CVI
	ectropion		+
	coloboma
	congenital cataracts
	nystagmus
	ptosis
Cardiovascular system	atrial septal defect		-
	patent ductus foramen		-
	patent foramen ovale		-
	mitral valve prolapse		-
	ventricular septal defect		-
	tetralogy of Fallot		-
	unspecified		-
Urogenital system	cryptorchidism		+
	small genitalia		+
	renal anomalies		-
Hand- and feet abnormalities	finger abnormalities	prominent distal phalanges
		prominent interphalangeal joints
		polydactyly
		interdigital webbing
		2–3 syndactyly
		small fifth finger or absent distal phalanx of fifth finger
		tapering fingers
		brachydactyly
		broad fingers
		fetal fingertip pads
		clinodactyly
	sandal gap
	pes planus
	single palmar crease
	toe abnormalities	broad halluces
		2-3 toe syndactyly
		brachydactyly
	nail abnormalities	thin, small, hypoplastic
growth and endocrine system	short stature		+
	hormone deficiency	thyroid hormone problem	+	hypothyroidism
		GH deficiency
	early puberty
musculoskeletal system	joint hypermobility
	pectus excavatum
	pectus carinatum
	abnormal skull shape	metopic craniosynostosis/trigonocephaly
		plagiocephaly
		brachycephaly
	narrow thorax with breast hypoplasia
ENT	narrow hearing canal		-
	frequent otitis media		-
	hearing tubes		-
	hearing loss		-
	obstructive sleep apnea syndrome		-
Other	widely spaced nipples
	early teething
	umbilical/inguinal hernia
	frequent infections
NEW	hypertelorism		+
	wide palpebral fissures		+
	infraorbital creases		+
	flat facial profile		+
	low posterior hairline		+
	highly arched palate		+
	macrocephaly		+

## Sheet: Takenouchi 2017
Paper	Year	number of cases
Takenouchi T, Miwa T, Sakamoto Y, Sakaguchi Y, Uehara T, Takahashi T, and Kosaki K. Further evidence that a blepharophimosis syndrome phenotype is associated with a specific class of mutation in the ADNP gene. Am J Med Genet Part A. 2017; 173A: 1631–1634.	2017	1
Kolom1	Kolom2	Kolom3	CASE	Kolom4
Demographics	Age	yrs	2.3
	Sex		M
	Country		Japan/USA
Mutation	codon mutation		c.2157C>G
	protein mutation		p.Tyr719*
Pre- and Perinatal Observations and Congenital Abnormalities	Consanguinity		-
	Premature		-
	Birth weight (gr)		3134
	Birth height (cm)		47
	Head circumference at birth (cm)		35
	submucous cleft palate
	Renal anomalies	narrow ureters
		bilateral vesicoureteral reflux
	congenital heart disease
Facial appearance	prominent forehead		+
	high anterior hairline
	wide, depressed nasal bridge		+
	short nose
	full, upturned nasal tip
	downslanted palpebral fissures		+
	prominent eyelashes
	ear malformations	small
		dysplastic
		low-set
		posteriorly rotated
	long philtrum
	thin upperlip
	everted lower lip
	pointed chin
	widely spaced teeth
Development and neurology	ID
	DD		+
	motor delay
		age at sitting (mo)	10
		walking independently
		age at walking independently (mo)
	speech delay
		age at first words (mo)
		no speech
	loss of skills
	bladder training delay
	seizures	absence, social, reduced awareness, cont spike and waves during slow-wave sleep
	hypotonia
	hypertonia
Autistic Features, Behavior, and Sleep	ASD incl autistic features
	ADHD/ADD
	temper-tantrums/aggression
	OCD
	mood disorder
	self-injurous behavior
	insensitivity to pain
	sensory processing disorder
	sleep problems
Feeding and gastrointestinal problems	feeding problems
	GERD
	constipation		+
	oral movement problems
	lack of satiation
	problems swallowing liquids
	aspiration difficulties
	frequent vomiting
	gastrostomy tube
	obesity
Cerebral imaging	atypical white matter lesions
	wide ventricles/ventriculomegaly		+
	delayed myelination
	cortical dysplasia
	cortical atrophy
	perinatal hypoxic ischemic encephalopathy
	hydrocephalus
	hippocampal hypoplasticity
Visual problems	hypermetropia/hyperopia
	strabismus
	myopia
	astigmatism
	CVI
	ectropion
	coloboma
	congenital cataracts
	nystagmus
	ptosis
Cardiovascular system	atrial septal defect
	patent ductus foramen
	patent foramen ovale
	mitral valve prolapse
	ventricular septal defect
	tetralogy of Fallot
	unspecified
Urogenital system	cryptorchidism
	small genitalia
	renal anomalies
Hand- and feet abnormalities	finger abnormalities	prominent distal phalanges
		prominent interphalangeal joints
		polydactyly
		interdigital webbing
		2–3 syndactyly
		small fifth finger or absent distal phalanx of fifth finger
		tapering fingers
		brachydactyly	+
		broad fingers
		fetal fingertip pads
		clinodactyly
	sandal gap
	pes planus
	single palmar crease
	toe abnormalities	broad halluces
		2-3 toe syndactyly
		brachydactyly
	nail abnormalities	thin, small, hypoplastic
growth and endocrine system	short stature		+
	hormone deficiency	thyroid hormone problem
		GH deficiency
	early puberty
musculoskeletal system	joint hypermobility
	pectus excavatum
	pectus carinatum
	abnormal skull shape	metopic craniosynostosis/trigonocephaly	+
		plagiocephaly
		brachycephaly
	narrow thorax with breast hypoplasia
ENT	narrow hearing canal
	frequent otitis media
	hearing tubes
	hearing loss
	obstructive sleep apnea syndrome
Other	widely spaced nipples
	early teething
	umbilical/inguinal hernia
	frequent infections
NEW	blepharophimosis		+
	epicanthal folds

## Sheet: Alkhunaizi 2018
Paper	Year	number of cases
Alkhunaizi E, Walkiewicz MA, Chitayat D. Mutation in the ADNP gene associated with Noonan syndrome features. Clin Dysmorphol. 2018 Apr;27(2):53-57. doi: 10.1097/MCD.0000000000000215. PMID: 29424797.	2018	1
Kolom1	Kolom2	Kolom3	CASE	Kolom4
Demographics	Age	yrs	5.8
	Sex		M
	Country		Peru/China
Mutation	codon mutation		c.651_655del
	protein mutation		p.Glu218*
Pre- and Perinatal Observations and Congenital Abnormalities	Consanguinity		-
	Premature		-
	Birth weight (gr)		2720
	Birth height (cm)		50
	Head circumference at birth (cm)		na
	submucous cleft palate		-
	Renal anomalies	narrow ureters
		bilateral vesicoureteral reflux
	congenital heart disease		+
Facial appearance	prominent forehead		+
	high anterior hairline		+
	wide, depressed nasal bridge		-
	short nose
	full, upturned nasal tip
	downslanted palpebral fissures
	prominent eyelashes
	ear malformations	small
		dysplastic	+
		low-set	+
		posteriorly rotated
	long philtrum
	thin upperlip		+
	everted lower lip
	pointed chin
	widely spaced teeth		+
Development and neurology	ID		+	severe
	DD		+
	motor delay		+
		age at sitting (mo)
		walking independently
		age at walking independently (mo)
	speech delay		+
		age at first words (mo)
		no speech
	loss of skills
	bladder training delay
	seizures	absence, social, reduced awareness, cont spike and waves during slow-wave sleep	-
	hypotonia		+
	hypertonia
Autistic Features, Behavior, and Sleep	ASD incl autistic features		+
	ADHD/ADD		+
	temper-tantrums/aggression
	OCD
	mood disorder
	self-injurous behavior
	insensitivity to pain
	sensory processing disorder
	sleep problems		+
Feeding and gastrointestinal problems	feeding problems		-
	GERD
	constipation		-
	oral movement problems
	lack of satiation
	problems swallowing liquids
	aspiration difficulties
	frequent vomiting
	gastrostomy tube
	obesity		-
Cerebral imaging	atypical white matter lesions		-
	wide ventricles/ventriculomegaly		-
	delayed myelination		-
	cortical dysplasia		-
	cortical atrophy		-
	perinatal hypoxic ischemic encephalopathy		-
	hydrocephalus		-
	hippocampal hypoplasticity		-
Visual problems	hypermetropia/hyperopia		-
	strabismus		-
	myopia
	astigmatism
	CVI
	ectropion
	coloboma
	congenital cataracts
	nystagmus
	ptosis		+
Cardiovascular system	atrial septal defect
	patent ductus foramen
	patent foramen ovale
	mitral valve prolapse
	ventricular septal defect		+
	tetralogy of Fallot
	unspecified
Urogenital system	cryptorchidism		+
	small genitalia		+
	renal anomalies
Hand- and feet abnormalities	finger abnormalities	prominent distal phalanges
		prominent interphalangeal joints
		polydactyly
		interdigital webbing	+
		2–3 syndactyly
		small fifth finger or absent distal phalanx of fifth finger
		tapering fingers
		brachydactyly
		broad fingers
		fetal fingertip pads	+
		clinodactyly	+
	sandal gap
	pes planus
	single palmar crease
	toe abnormalities	broad halluces
		2-3 toe syndactyly
		brachydactyly
	nail abnormalities	thin, small, hypoplastic
growth and endocrine system	short stature
	hormone deficiency	thyroid hormone problem
		GH deficiency
	early puberty
musculoskeletal system	joint hypermobility		-
	pectus excavatum		+
	pectus carinatum		+
	abnormal skull shape	metopic craniosynostosis/trigonocephaly
		plagiocephaly
		brachycephaly
	narrow thorax with breast hypoplasia
ENT	narrow hearing canal
	frequent otitis media
	hearing tubes
	hearing loss
	obstructive sleep apnea syndrome
Other	widely spaced nipples		+
	early teething
	umbilical/inguinal hernia
	frequent infections		-
NEW	webbed neck		+
	epicanthal folds		+
	hypoplasia of supraorbital ridges		+
	upslanting palpebral fissures		+
	tented lips		+
	retrognathia		+
	proximally inserted thumbs		+

## Sheet: Gale 2018
Paper	Year	number of cases
Gale MJ, Titus HE, Harman GA, et al. Longitudinal ophthalmic findings in a child with Helsmoortel-Van der Aa Syndrome. Am J Ophthalmol Case Rep. 2018;10:244-248. Published 2018 Mar 13. doi:10.1016/j.ajoc.2018.03.015	2018	1
Kolom1	Kolom2	Kolom3	CASE	Kolom4
Demographics	Age	yrs	3.9
	Sex		M
	Country		USA
Mutation	codon mutation		c.2157C>A
	protein mutation		p.Tyr719*
Pre- and Perinatal Observations and Congenital Abnormalities	Consanguinity		-
	Premature
	Birth weight (gr)
	Birth height (cm)
	Head circumference at birth (cm)
	submucous cleft palate
	Renal anomalies	narrow ureters
		bilateral vesicoureteral reflux
	congenital heart disease
Facial appearance	prominent forehead
	high anterior hairline
	wide, depressed nasal bridge
	short nose
	full, upturned nasal tip
	downslanted palpebral fissures
	prominent eyelashes
	ear malformations	small
		dysplastic
		low-set
		posteriorly rotated
	long philtrum
	thin upperlip
	everted lower lip
	pointed chin
	widely spaced teeth
Development and neurology	ID		+	moderate-severe
	DD		+
	motor delay		+
		age at sitting (mo)
		walking independently
		age at walking independently (mo)	32
	speech delay
		age at first words (mo)
		no speech
	loss of skills
	bladder training delay
	seizures	absence, social, reduced awareness, cont spike and waves during slow-wave sleep
	hypotonia		+
	hypertonia
Autistic Features, Behavior, and Sleep	ASD incl autistic features
	ADHD/ADD
	temper-tantrums/aggression
	OCD
	mood disorder
	self-injurous behavior
	insensitivity to pain
	sensory processing disorder
	sleep problems
Feeding and gastrointestinal problems	feeding problems		+
	GERD		+
	constipation		+
	oral movement problems
	lack of satiation
	problems swallowing liquids		+
	aspiration difficulties
	frequent vomiting
	gastrostomy tube
	obesity
Cerebral imaging	atypical white matter lesions		-
	wide ventricles/ventriculomegaly		-
	delayed myelination		-
	cortical dysplasia		-
	cortical atrophy		-
	perinatal hypoxic ischemic encephalopathy		-
	hydrocephalus		-
	hippocampal hypoplasticity		-
Visual problems	hypermetropia/hyperopia		+
	strabismus
	myopia
	astigmatism		+
	CVI
	ectropion
	coloboma
	congenital cataracts
	nystagmus		+
	ptosis
Cardiovascular system	atrial septal defect
	patent ductus foramen
	patent foramen ovale
	mitral valve prolapse
	ventricular septal defect
	tetralogy of Fallot
	unspecified
Urogenital system	cryptorchidism
	small genitalia
	renal anomalies
Hand- and feet abnormalities	finger abnormalities	prominent distal phalanges
		prominent interphalangeal joints
		polydactyly
		interdigital webbing
		2–3 syndactyly
		small fifth finger or absent distal phalanx of fifth finger	+
		tapering fingers
		brachydactyly
		broad fingers
		fetal fingertip pads
		clinodactyly
	sandal gap
	pes planus
	single palmar crease
	toe abnormalities	broad halluces
		2-3 toe syndactyly
		brachydactyly
	nail abnormalities	thin, small, hypoplastic
growth and endocrine system	short stature		+
	hormone deficiency	thyroid hormone problem	-
		GH deficiency
	early puberty
musculoskeletal system	joint hypermobility
	pectus excavatum
	pectus carinatum
	abnormal skull shape	metopic craniosynostosis/trigonocephaly
		plagiocephaly
		brachycephaly	+
	narrow thorax with breast hypoplasia
ENT	narrow hearing canal		-
	frequent otitis media		-
	hearing tubes		-
	hearing loss		-
	obstructive sleep apnea syndrome		-
Other	widely spaced nipples
	early teething
	umbilical/inguinal hernia
	frequent infections
NEW	CP		+
	macular pigment mottling		+
	progressive nystagmus		+
	mild foveal hypoplasia		+
	abnormal macular laminations		+
	calcaneous osteomyelitis

## Sheet: Pascolini 2018
Paper	Year	number of cases
Pascolini G, Agolini E, Majore S, Novelli A, Grammatico P, Digilio MC. Helsmoortel-Van der Aa Syndrome as emerging clinical diagnosis in intellectually disabled children with autistic traits and ocular involvement. Eur J Paediatr Neurol. 2018 May;22(3):552-557. doi: 10.1016/j.ejpn.2018.01.024. Epub 2018 Feb 3. PMID: 29475819.	2018	1
			duplicate: data from this case taken from Pascolini 2024
Kolom1	Kolom2	Kolom3	CASE1	CASE2
Demographics	Age	yrs	4	3.7
	Sex		M	F
	Country
Mutation	codon mutation		c.2157C>G	c.2188C>T
	protein mutation		p.Tyr719*	p.Arg730*
Pre- and Perinatal Observations and Congenital Abnormalities	Consanguinity			+
	Premature		-	-
	Birth weight (gr)		3040	2980
	Birth height (cm)		35	48
	Head circumference at birth (cm)			34
	submucous cleft palate			-
	Renal anomalies	narrow ureters
		bilateral vesicoureteral reflux
	congenital heart disease
Facial appearance	prominent forehead
	high anterior hairline
	wide, depressed nasal bridge			-
	short nose			+
	full, upturned nasal tip
	downslanted palpebral fissures
	prominent eyelashes
	ear malformations	small
		dysplastic
		low-set
		posteriorly rotated
	long philtrum
	thin upperlip			+
	everted lower lip
	pointed chin
	widely spaced teeth			+
Development and neurology	ID
	DD			+
	motor delay			+
		age at sitting (mo)		15
		walking independently		-
		age at walking independently (mo)
	speech delay
		age at first words (mo)
		no speech		+
	loss of skills
	bladder training delay
	seizures	absence, social, reduced awareness, cont spike and waves during slow-wave sleep		-
	hypotonia			+
	hypertonia
Autistic Features, Behavior, and Sleep	ASD incl autistic features
	ADHD/ADD
	temper-tantrums/aggression
	OCD
	mood disorder
	self-injurous behavior
	insensitivity to pain
	sensory processing disorder
	sleep problems
Feeding and gastrointestinal problems	feeding problems			+
	GERD
	constipation
	oral movement problems
	lack of satiation
	problems swallowing liquids
	aspiration difficulties
	frequent vomiting
	gastrostomy tube
	obesity
Cerebral imaging	atypical white matter lesions
	wide ventricles/ventriculomegaly
	delayed myelination
	cortical dysplasia
	cortical atrophy
	perinatal hypoxic ischemic encephalopathy
	hydrocephalus
	hippocampal hypoplasticity
Visual problems	hypermetropia/hyperopia
	strabismus			+
	myopia
	astigmatism
	CVI
	ectropion
	coloboma
	congenital cataracts
	nystagmus
	ptosis			+
Cardiovascular system	atrial septal defect
	patent ductus foramen
	patent foramen ovale
	mitral valve prolapse
	ventricular septal defect
	tetralogy of Fallot
	unspecified
Urogenital system	cryptorchidism
	small genitalia
	renal anomalies
Hand- and feet abnormalities	finger abnormalities	prominent distal phalanges
		prominent interphalangeal joints
		polydactyly
		interdigital webbing
		2–3 syndactyly
		small fifth finger or absent distal phalanx of fifth finger
		tapering fingers
		brachydactyly
		broad fingers
		fetal fingertip pads
		clinodactyly
	sandal gap
	pes planus
	single palmar crease
	toe abnormalities	broad halluces
		2-3 toe syndactyly
		brachydactyly
	nail abnormalities	thin, small, hypoplastic
growth and endocrine system	short stature
	hormone deficiency	thyroid hormone problem
		GH deficiency
	early puberty
musculoskeletal system	joint hypermobility
	pectus excavatum
	pectus carinatum
	abnormal skull shape	metopic craniosynostosis/trigonocephaly
		plagiocephaly
		brachycephaly
	narrow thorax with breast hypoplasia
ENT	narrow hearing canal
	frequent otitis media
	hearing tubes
	hearing loss
	obstructive sleep apnea syndrome
Other	widely spaced nipples
	early teething
	umbilical/inguinal hernia
	frequent infections
NEW	blepharophimosis			+
	epicanthus inversus			-
	arched palate		+
	broad thumbs
	hypertelorism			-
	small mouth			+
	corpus callosum hypoplasia			+
	camptodactyly hands			+
	malposed toes			+
	valvular pulmonary stenosis w dysplastic valve			+

[truncated: 18 more sheets: Levine 2019, Kozhanova 2020, Shillington 2020, Petruzzi 2021, Szabó 2022, Chen 2023, Georget 2023, Gozes & Shazman 2023, Al-Enezi 2024, D'Incal 2024 splice-acceptor, D'Incal 2024 autopsy, Sarli 2024, Ge 2024, Pascolini 2024, Holec 2025, Scaccini 2025, Benvenuto 2025, D'Incal 2025]
